# Supplementary material for: Trichoderma longibrachiatum Inoculation Improves Drought Resistance and Growth of Pinus massoniana Seedlings through Regulating Physiological Responses and Soil Microbial Community
Source: J Fungi (Basel). 2023 Jun 21;9(7):694. doi: 10.3390/jof9070694 (PMC10381829; doi:10.3390/jof9070694)
Supplement: Supplementary file 1 [file jof-09-00694-s001.zip]

Archive with 1 entries (1 files):
- jof-2424692-supplementary.pdf
